# Supplementary material for: Continuity of care between dyslipidemia patients and multiple providers: A cohort study
Source: PLoS One. 2024 May 2;19(5):e0300745. doi: 10.1371/journal.pone.0300745 (PMC11065238; doi:10.1371/journal.pone.0300745)
Supplement: S2 File — (XLSX) [file pone.0300745.s008.xlsx]

## Sheet: Sheet2
List of antihyperlipidemic agents in the Korean Health Insurance
Code for Korean national health insurance data	Name of ingredient and unit dose	ATC code	Name of therapeutic classes
102201ACH	acipimox 250mg	C10AD	Nicotinic acid and derivatives
111501ATB	atorvastatin(calcium) 10mg	C10AA	Statin
111502ATB	atorvastatin calcium(as atorvastatin 20mg) 21.69mg	C10AA	Statin
111503ATB	atorvastatin calcium(as atorvastatin 40mg) 43.38mg	C10AA	Statin
111504ATB	atorvastatin(calcium) 80mg	C10AA	Statin
117101ATB	bezafibrate 200mg	C10AB	Fibrates
117102ATR	bezafibrate 400mg	C10AB	Fibrates
132301APD	cholestyramine resin 4g	C10AC	Bile acid sequestrants
134001ATB	ciprofibrate 100mg	C10AB	Fibrates
156802ACR	etofibrate 500mg	C10AB	Fibrates
157701ACH	fenofibrate 100mg	C10AB	Fibrates
157702ACR	fenofibrate pellet(as fenofibrate) 250mg	C10AB	Fibrates
157703ACH	fenofibrate 160mg	C10AB	Fibrates
157703ATB	fenofibrate 160mg	C10AB	Fibrates
157703ATR	fenofibrate 160mg	C10AB	Fibrates
162401ACH	fluvastatin 20mg	C10AA	Statin
162402ACH	fluvastatin 40mg	C10AA	Statin
162403ATR	fluvastatin 80mg	C10AA	Statin
165001ACH	gemfibrozil 300mg	C10AB	Fibrates
185801ATB	lovastatin 20mg	C10AA	Statin
194901ACH	micronized fenofibrate 200mg	C10AB	Fibrates
194902ACH	fenofibrate granule(micronized) (as fenofibrate 0.13g)	C10AB	Fibrates
194930ATB	fenofibrate(micronized) 0.16g	C10AB	Fibrates
216601ATB	pravastatin sodium 10mg	C10AA	Statin
216602ATB	pravastatin sodium 5mg	C10AA	Statin
216603ATB	pravastatin sodium 20mg	C10AA	Statin
216604ATB	pravastatin sodium 40mg	C10AA	Statin
227801ATB	simvastatin 20mg	C10AA	Statin
227801ATR	simvastatin 20mg	C10AA	Statin
227802ATB	simvastatin 40mg	C10AA	Statin
227803ATB	simvastatin 10mg	C10AA	Statin
454001ATB	rosuvastatin calcium (as rosuvastatin 10mg)	C10AA	Statin
454002ATB	rosuvastatin calcium (as rosuvastatin 20mg)	C10AA	Statin
454003ATB	rosuvastatin calcium (as rosuvastatin 5mg)	C10AA	Statin
462201ATB	ezetimibe 10mg	C10AX	Other lipid modifying agents
470901ATB	pitavastatin calcium 2mg	C10AA	Statin
470902ATB	pitavastatin calcium 1mg	C10AA	Statin
470903ATB	pitavastatin calcium 4mg	C10AA	Statin
471000ATB	ezetimibe 10mg / simvastatin 10mg	C10BA	Statin in combination with other lipid modifying agents
471100ATB	ezetimibe 10mg / simvastatin 20mg	C10BA	Statin in combination with other lipid modifying agents
472300ATB	amlodipine besylate (as amlodipine 5mg) / atorvastatin calcium (as atorvastatin 10mg)	C10BX	Statin, other combinations
472400ATB	amlodipine besylate (as amlodipine 5mg) / atorvastatin calcium (as atorvastatin 20mg)	C10BX	Statin, other combinations
472500ATB	amlodipine besylate (as amlodipine 5mg) / atorvastatin calcium (as atorvastatin 40mg)	C10BX	Statin, other combinations
473001ATR	nicotinic acid 0.375g	C10AD	Nicotinic acid and derivatives
473002ATR	nicotinic acid 0.5g	C10AD	Nicotinic acid and derivatives
473003ATR	nicotinic acid 750mg	C10AD	Nicotinic acid and derivatives
473004ATR	nicotinic acid 1000mg	C10AD	Nicotinic acid and derivatives
478601ACS	omega-3-acid ethyl esters90 1g (as EPA ethylester 0.46g, DHA ethylester 0.38g, α-tocopherol 4mg)	C10AX	Other lipid modifying agents
507800ATB	ezetimibe 10mg / simvastatin 40mg	C10BA	Statin in combination with other lipid modifying agents
510600ATB	laropiprant 20mg / nicotinic acid 1000mg	C10AD	Nicotinic acid and derivatives
518900ATB	amlodipine besylate (as amlodipine 10mg) / atorvastatin calcium (as atorvastatin 20mg)	C10BX	Statin, other combinations
519300ACH	pravastatin sodium 40mg / fenofibrate 160mg	C10BA	Statin in combination with other lipid modifying agents
524000ATB	atorvastatin calcium (as atorvastatin 10mg) / irbesartan 0.15g	C10BX	Statin, other combinations
524100ATB	atorvastatin calcium (as atorvastatin 20mg) / irbesartan 0.15g	C10BX	Statin, other combinations
525000ATB	rosuvastatin calcium (as rosuvastatin 10mg) / valsartan 80mg	C10BA	Statin in combination with other lipid modifying agents
525100ATB	rosuvastatin calcium (as rosuvastatin 10mg) / valsartan 0.16g	C10BA	Statin in combination with other lipid modifying agents
525200ATB	rosuvastatin calcium (as rosuvastatin 20mg) / valsartan 80mg	C10BA	Statin in combination with other lipid modifying agents
525300ATB	rosuvastatin calcium (as rosuvastatin 20mg) / valsartan 0.16g	C10BA	Statin in combination with other lipid modifying agents
526300ATB	olmesartan medoxomil 20mg / rosuvastatin calcium (as rosuvastatin 10mg)	C10BX	Statin, other combinations
526400ATB	olmesartan medoxomil 20mg / rosuvastatin calcium (as rosuvastatin 20mg)	C10BX	Statin, other combinations
526500ATB	olmesartan medoxomil 40mg / rosuvastatin calcium (as rosuvastatin 20mg)	C10BX	Statin, other combinations
526900ATB	olmesartan medoxomil 20mg / rosuvastatin calcium (as rosuvastatin 5mg)	C10BX	Statin, other combinations
527000ATB	atorvastatin calcium (as atorvastatin 20mg) / irbesartan 0.3g	C10BX	Statin, other combinations
527100ATB	atorvastatin calcium (as atorvastatin 10mg) / irbesartan 0.3g	C10BX	Statin, other combinations
629700ATB	rosuvastatin calcium (as rosuvastatin 5mg) / valsartan 80mg	C10BA	Statin in combination with other lipid modifying agents
629800ATB	rosuvastatin calcium (as rosuvastatin 5mg) / valsartan 160mg	C10BA	Statin in combination with other lipid modifying agents
629900ATB	telmisartan 40mg / rosuvastatin calcium(as rosuvastatin 10mg)	C10BX	Statin, other combinations
630000ATB	telmisartan 40mg / rosuvastatin calcium(as rosuvastatin 20mg)	C10BX	Statin, other combinations
630100ATB	telmisartan 80mg / rosuvastatin calcium(as rosuvastatin 10mg)	C10BX	Statin, other combinations
630200ATB	telmisartan 80mg / rosuvastatin calcium(as rosuvastatin 20mg)	C10BX	Statin, other combinations
631400ATB	fenofibrate 0.145g / simvastatin 20mg	C10BA	Statin in combination with other lipid modifying agents
631500ATB	fenofibrate 0.145g / simvastatin 40mg	C10BA	Statin in combination with other lipid modifying agents
631600ATB	telmisartan 40mg / rosuvastatin calcium(as rosuvastatin 5mg)	C10BX	Statin, other combinations
631700ATB	telmisartan 80mg/ rosuvastatin calcium(as rosuvastatin 5mg)	C10BX	Statin, other combinations
633800ATB	atorvastatin calcium(as atorvastatin 10mg) / ezetimibe 10mg	C10BA	Statin in combination with other lipid modifying agents
633900ATB	atorvastatin calcium(as atorvastatin 20mg) / ezetimibe 10mg	C10BA	Statin in combination with other lipid modifying agents
634800ATB	atorvastatin calcium(as atorvastatin 40mg) / ezetimibe 10mg	C10BA	Statin in combination with other lipid modifying agents
634900ATB	pitavastatin calcium 2mg / valsartan 160mg	C10BX	Statin, other combinations
635000ATB	pitavastatin calcium 2mg / valsartan 80mg	C10BX	Statin, other combinations
635100ATB	pitavastatin calcium 4mg / valsartan 160mg	C10BX	Statin, other combinations
635200ATB	pitavastatin calcium 4mg / valsartan 80mg	C10BX	Statin, other combinations
640700ATB	rosuvastatin calcium (as rosuvastatin 5mg) / ezetimibe 10mg	C10BA	Statin in combination with other lipid modifying agents
640800ATB	rosuvastatin calcium (as rosuvastatin 10mg) / ezetimibe 10mg	C10BA	Statin in combination with other lipid modifying agents
640900ATB	rosuvastatin calcium (as rosuvastatin 20mg) / ezetimibe 10mg	C10BA	Statin in combination with other lipid modifying agents
642301ATR	choline fenofibrate (as fenofibric acid 0.135g)	C10AB	Fibrates
644100ATB	olmesartan medoxomil 10mg / rosuvastatin calcium (as rosuvastatin 10mg)	C10BX	Statin, other combinations
644200ATB	olmesartan medoxomil 10mg / rosuvastatin calcium (as rosuvastatin 5mg)	C10BX	Statin, other combinations
654900ATB	fimasartan potassium trihydrate (as fimasartan potassium 30mg) / rosuvastatin calcium (as rosuvastatin 10mg)	C10AA	Statin
655000ATB	fimasartan potassium trihydrate (as fimasartan potassium 30mg) / rosuvastatin calcium (as rosuvastatin 5mg)	C10AA	Statin
661800ATB	candesartan cilexetil 8mg /rosuvastatin calcium (as rosuvastatin 5mg)	C10BX	Statin, other combinations
661900ATB	candesartan cilexetil 8mg / rosuvastatin calcium (as rosuvastatin 10mg)	C10BX	Statin, other combinations
662000ATB	candesartan cilexetil 16mg / rosuvastatin calcium (as rosuvastatin 10mg)	C10BX	Statin, other combinations
662100ATB	candesartan cilexetil 32mg / rosuvastatin calcium (as rosuvastatin 20mg)	C10BX	Statin, other combinations
663400ACS	omega-3-acid ethyl esters90 1g (as EPA ethylester 0.46g, DHA ethylester 0.38g, α-tocopherol 4mg) / rosuvastatin calcium (as rosuvastatin 5mg)	C10BA	Statin in combination with other lipid modifying agents
663900ATB	amlodipine camsylate (as amlodipine 5mg) / losartan potassium (as losartan 45.8mg) / rosuvastatin calcium (as rosuvastatin 5mg)	C10BX	Statin, other combinations
664100ATB	amlodipine camsylate (as amlodipine 5mg) / losartan potassium (as losartan 45.8mg) / rosuvastatin calcium (as rosuvastatin 20mg)	C10BX	Statin, other combinations
664200ATB	amlodipine camsylate (as amlodipine 5mg) / losartan potassium (as losartan 91.6mg) / rosuvastatin calcium (as rosuvastatin 5mg)	C10BX	Statin, other combinations
664300ATB	amlodipine camsylate (as amlodipine 5mg) / losartan potassium (as losartan 91.6mg) / rosuvastatin calcium (as rosuvastatin 10mg)	C10BX	Statin, other combinations
664400ATB	amlodipine camsylate (as amlodipine 5mg) / losartan potassium (as losartan 91.6mg) / rosuvastatin calcium (as rosuvastatin 20mg)	C10BX	Statin, other combinations
